# Supplementary material for: Anomalous Paramagnetic Meissner-like AC Response in EuRbFe4As4 Superconductor
Source: Materials (Basel). 2026 Mar 30;19(7):1365. doi: 10.3390/ma19071365 (PMC13073782; doi:10.3390/ma19071365)
Supplement: Supplementary file 1 [file materials-19-01365-s001.zip]

Archive with 1 entries (1 files):
- materials-4044457-supplementary.pdf
